# Supplementary material for: UCN-Centric Prognostic Model for Predicting Overall Survival and Immune Response in Colorectal Cancer
Source: Genes (Basel). 2024 Aug 29;15(9):1139. doi: 10.3390/genes15091139 (PMC11430869; doi:10.3390/genes15091139)
Supplement: Supplementary file 1 [file genes-15-01139-s001.zip]

Archive with 1 entries (1 files):
- genes-3145516-supplementary.pdf
